# Supplementary material for: Characterizing piggyBat—a transposase for genetic modification of T cells
Source: Mol Ther Methods Clin Dev. 2022 Mar 22;25:250–63. doi: 10.1016/j.omtm.2022.03.012 (PMC9018555; doi:10.1016/j.omtm.2022.03.012)
Supplement: Table S1. Unique integration sites identified in CD19-specific CAR T cells generated by piggyBat and super-piggyBac transposon and transposase (n = 3 donors) [file mmc2.xlsx]

## Sheet: Insertion Sites
piggyBat integration sites			super-piggyBac integration sites
Chromosome	Locus	Strand	Chromosome	Locus	Strand
chr1	4132962	-	chr1	6090027	+
chr1	6182010	-	chr1	20901954	-
chr1	6760762	+	chr1	23303047	+
chr1	7009634	+	chr1	24863278	+
chr1	7009767	+	chr1	25876336	+
chr1	14291816	+	chr1	41101949	-
chr1	26155693	+	chr1	42218205	-
chr1	32838409	+	chr1	50956677	+
chr1	38750550	-	chr1	59251844	+
chr1	38951619	+	chr1	82507333	-
chr1	40200886	+	chr1	84368403	-
chr1	51726652	+	chr1	101728138	+
chr1	53125673	+	chr1	112141134	-
chr1	53889348	-	chr1	117297642	+
chr1	54780442	-	chr1	150208104	-
chr1	56292005	+	chr1	151300630	+
chr1	56538672	-	chr1	153892737	-
chr1	58105810	+	chr1	154947853	-
chr1	66740843	+	chr1	160766359	+
chr1	76720351	-	chr1	169860396	+
chr1	86769674	-	chr1	172788528	-
chr1	90096466	+	chr1	179112757	-
chr1	93408767	+	chr1	202938227	+
chr1	95484241	+	chr1	203293337	-
chr1	99408228	-	chr1	203293482	+
chr1	99715799	+	chr1	209804528	-
chr1	120340343	-	chr1	222887060	+
chr1	146697457	-	chr1	227070352	-
chr1	169017431	+	chr1	233347805	-
chr1	175515951	-	chr1	12495740	+
chr1	178462770	-	chr1	16023631	-
chr1	182574453	+	chr1	25320278	+
chr1	200123353	+	chr1	26657586	+
chr1	201709186	-	chr1	27326880	-
chr1	205255134	+	chr1	27772310	-
chr1	205780280	-	chr1	32859471	-
chr1	206675350	+	chr1	33282050	+
chr1	208559875	+	chr1	39460879	+
chr1	209174401	+	chr1	40633255	+
chr1	209282915	+	chr1	41101949	-
chr1	230068933	+	chr1	43147157	-
chr1	230265650	+	chr1	43618880	-
chr1	236147959	+	chr1	44551842	-
chr1	237202039	-	chr1	45745890	+
chr1	240268016	-	chr1	47640648	+
chr1	2548351	+	chr1	51087534	-
chr1	4132909	-	chr1	53125676	+
chr1	4132962	-	chr1	53502952	+
chr1	6182010	-	chr1	54743298	+
chr1	7009634	+	chr1	55576157	-
chr1	7830174	+	chr1	73329501	-
chr1	11456548	+	chr1	97291685	+
chr1	11837812	+	chr1	117080305	+
chr1	16444222	+	chr1	117659876	+
chr1	24718398	-	chr1	121328545	-
chr1	29074990	-	chr1	154132245	-
chr1	37027861	-	chr1	154556032	-
chr1	38728835	-	chr1	154600728	+
chr1	38750550	-	chr1	161735407	-
chr1	39275583	+	chr1	169442796	+
chr1	43411022	-	chr1	169588048	+
chr1	43716721	+	chr1	170529029	-
chr1	45257221	-	chr1	172101047	-
chr1	47909266	-	chr1	172396179	+
chr1	49773653	-	chr1	172396268	+
chr1	51726652	+	chr1	179112756	-
chr1	53482686	-	chr1	179675594	-
chr1	56292005	+	chr1	185537717	-
chr1	61164425	+	chr1	187337929	+
chr1	65816656	-	chr1	200199925	+
chr1	66777706	+	chr1	200765514	-
chr1	76720350	-	chr1	204354088	+
chr1	77139596	+	chr1	207090218	-
chr1	85064424	+	chr1	207093393	-
chr1	86769674	-	chr1	228275555	+
chr1	88248058	+	chr1	231180282	+
chr1	90070597	-	chr1	240500787	+
chr1	91157064	+	chr1	248070054	+
chr1	95484241	+	chr1	249238479	+
chr1	99408227	-	chr1	2454769	-
chr1	99559893	+	chr1	8998223	-
chr1	101149225	+	chr1	12567667	+
chr1	111765930	+	chr1	12663381	+
chr1	114545951	-	chr1	12678965	+
chr1	121484671	-	chr1	19710419	-
chr1	147265900	+	chr1	20576136	+
chr1	154743895	-	chr1	22018562	+
chr1	161513296	-	chr1	23937076	-
chr1	162263347	-	chr1	25255875	-
chr1	169017431	+	chr1	25876337	+
chr1	175515951	-	chr1	26101374	+
chr1	178462770	-	chr1	26449886	+
chr1	193464637	-	chr1	26646298	-
chr1	198703395	+	chr1	26701674	-
chr1	201709186	-	chr1	27021557	+
chr1	203009550	-	chr1	27326881	-
chr1	204938371	-	chr1	29072859	-
chr1	206675351	+	chr1	32832557	+
chr1	206754455	+	chr1	33116508	+
chr1	207497216	+	chr1	33168297	-
chr1	212923431	+	chr1	33264735	-
chr1	213579487	-	chr1	34044870	+
chr1	222051544	-	chr1	35329324	+
chr1	224620445	-	chr1	36229631	+
chr1	225639032	-	chr1	40849895	+
chr1	229340159	-	chr1	40851589	+
chr1	230097564	+	chr1	42671905	+
chr1	230265649	+	chr1	44155756	+
chr1	231654909	-	chr1	47134816	+
chr1	237202039	-	chr1	50070813	+
chr1	245078436	-	chr1	53502953	+
chr1	248786123	+	chr1	53570796	+
chr1	2548351	+	chr1	54665015	+
chr1	7009634	+	chr1	65330878	-
chr1	8532702	-	chr1	66473846	-
chr1	16444222	+	chr1	66817137	+
chr1	25774508	-	chr1	67153267	+
chr1	38750550	-	chr1	67611793	-
chr1	42779123	+	chr1	67611828	-
chr1	51726652	+	chr1	85157109	+
chr1	56292005	+	chr1	87349214	+
chr1	57585705	-	chr1	90069414	+
chr1	63239813	+	chr1	100549656	-
chr1	76720351	-	chr1	100863270	+
chr1	92257507	-	chr1	101392931	+
chr1	93793692	-	chr1	110162161	+
chr1	95484241	+	chr1	111178858	-
chr1	108604841	+	chr1	111353663	+
chr1	119360233	+	chr1	111423641	-
chr1	153088071	+	chr1	111748869	+
chr1	154236672	-	chr1	111990932	+
chr1	164519941	-	chr1	112180765	+
chr1	171298786	+	chr1	116550452	+
chr1	172584574	-	chr1	117281513	+
chr1	175515951	-	chr1	121226832	-
chr1	176317469	+	chr1	150550328	-
chr1	178462770	-	chr1	150586209	-
chr1	184129010	-	chr1	152625376	+
chr1	198658821	+	chr1	153643403	+
chr1	201054699	-	chr1	153938581	-
chr1	201709186	-	chr1	154132236	-
chr1	205255134	+	chr1	154238156	+
chr1	206675351	+	chr1	154556034	-
chr1	208559874	+	chr1	159896777	-
chr1	212464959	+	chr1	160674423	-
chr1	214817776	+	chr1	161284087	-
chr1	223233584	+	chr1	168512260	+
chr1	226408243	-	chr1	169671686	+
chr1	230295166	+	chr1	169675475	-
chr1	231858012	+	chr1	169763467	+
chr1	232980713	+	chr1	172513908	+
chr1	237202039	-	chr1	172788528	-
chr10	1574711	+	chr1	175457987	-
chr10	4075830	+	chr1	179112757	-
chr10	27129551	-	chr1	179195832	+
chr10	30635130	-	chr1	180897719	+
chr10	33396645	-	chr1	182603860	-
chr10	35057816	-	chr1	182844529	-
chr10	44466087	-	chr1	185014086	-
chr10	45000774	+	chr1	185124834	-
chr10	58567744	-	chr1	185394701	-
chr10	61038659	+	chr1	186706520	-
chr10	62507635	+	chr1	193037911	+
chr10	64671795	-	chr1	201012261	+
chr10	75253328	-	chr1	206956231	+
chr10	77786010	-	chr1	208079452	+
chr10	79050462	+	chr1	212064177	+
chr10	91919500	-	chr1	212769962	+
chr10	98431163	-	chr1	214613249	-
chr10	102428785	-	chr1	222749216	+
chr10	108657353	+	chr1	227348861	+
chr10	112603141	-	chr1	228197196	-
chr10	120809739	-	chr1	231407685	-
chr10	120809765	-	chr1	231407687	-
chr10	121066625	-	chr1	234623957	+
chr10	123404964	+	chr1	235409898	+
chr10	426791	+	chr1	236023262	+
chr10	1574711	+	chr1	237575063	-
chr10	7663219	-	chr1	239880504	+
chr10	12003158	+	chr1	243899738	-
chr10	14296406	-	chr1	246117278	+
chr10	14586161	-	chr10	3097629	-
chr10	14770470	-	chr10	8225465	-
chr10	14964993	+	chr10	11209244	+
chr10	18337792	+	chr10	32414642	-
chr10	26901470	-	chr10	35820561	+
chr10	49756309	-	chr10	36086809	+
chr10	49979418	-	chr10	43633789	-
chr10	53418810	+	chr10	51571828	-
chr10	61668332	-	chr10	62012248	-
chr10	62507635	+	chr10	63855266	+
chr10	64604015	+	chr10	71149929	-
chr10	65691955	+	chr10	71862149	-
chr10	73083414	-	chr10	73819048	+
chr10	73819045	+	chr10	82096443	-
chr10	75490274	+	chr10	90143255	-
chr10	89578759	+	chr10	90313069	+
chr10	90062539	+	chr10	91621996	-
chr10	91011856	-	chr10	93302583	-
chr10	91919500	-	chr10	93621389	+
chr10	98171270	+	chr10	100874214	+
chr10	98431162	-	chr10	101419617	+
chr10	105535471	+	chr10	111770223	+
chr10	108172345	-	chr10	116259942	-
chr10	108657353	+	chr10	11674322	+
chr10	111636614	-	chr10	12448981	+
chr10	126883174	+	chr10	15674046	+
chr10	4818639	+	chr10	17077355	-
chr10	12003158	+	chr10	26729053	-
chr10	15674044	+	chr10	32654080	+
chr10	24520968	+	chr10	34907315	-
chr10	24815922	-	chr10	68549660	-
chr10	35705093	+	chr10	78703371	+
chr10	44837021	-	chr10	89523005	+
chr10	45360074	-	chr10	91154211	-
chr10	49982050	-	chr10	92970120	-
chr10	60534855	-	chr10	99092494	+
chr10	78962674	+	chr10	100874214	+
chr10	79977166	+	chr10	101419618	+
chr10	87687598	-	chr10	105669859	-
chr10	90923350	+	chr10	111770222	+
chr10	90946011	+	chr10	111770370	+
chr10	96960726	-	chr10	112638826	+
chr10	98431161	-	chr10	120489231	-
chr10	101128024	+	chr10	121285673	-
chr10	118060010	+	chr10	121402948	+
chr11	36883757	-	chr10	129901444	+
chr11	43535083	-	chr10	3927662	-
chr11	60720119	+	chr10	4361461	+
chr11	64643636	-	chr10	6620760	-
chr11	65271112	+	chr10	8096620	+
chr11	68840661	+	chr10	8140219	-
chr11	71213320	-	chr10	8140297	-
chr11	74643912	-	chr10	11208333	-
chr11	75112223	+	chr10	11208497	+
chr11	102202001	-	chr10	13414002	-
chr11	102218314	+	chr10	14424077	+
chr11	112712104	-	chr10	14585236	+
chr11	115550820	-	chr10	15227711	-
chr11	125234859	+	chr10	17045120	-
chr11	128184227	+	chr10	17471065	-
chr11	128281993	-	chr10	22270014	-
chr11	128361493	+	chr10	22540688	-
chr11	129194584	+	chr10	26734849	-
chr11	133024961	+	chr10	28895878	+
chr11	1284878	-	chr10	30351085	-
chr11	9419254	-	chr10	30537756	+
chr11	12958033	-	chr10	32639955	+
chr11	19229506	+	chr10	35283474	-
chr11	19896530	+	chr10	35485226	-
chr11	24951576	-	chr10	35647136	-
chr11	25014644	+	chr10	35705868	+
chr11	34819359	-	chr10	35730872	-
chr11	36600406	+	chr10	45916288	+
chr11	37827960	+	chr10	48573330	+
chr11	61633275	-	chr10	63006286	+
chr11	62701757	-	chr10	63673203	-
chr11	66643223	-	chr10	68957207	+
chr11	71213321	-	chr10	71929050	-
chr11	83499134	+	chr10	72308828	+
chr11	85538262	-	chr10	76179818	+
chr11	97338225	-	chr10	76345375	-
chr11	97736793	-	chr10	79876262	-
chr11	100391885	-	chr10	81961372	+
chr11	111450807	-	chr10	82460720	-
chr11	112407296	-	chr10	91154211	-
chr11	117783888	+	chr10	92361233	-
chr11	120126173	-	chr10	93302584	-
chr11	122097233	+	chr10	99945680	-
chr11	125156926	-	chr10	101419621	+
chr11	125234860	+	chr10	101420020	+
chr11	128184227	+	chr10	102672035	-
chr11	128184228	+	chr10	105677452	-
chr11	129194585	+	chr10	111777792	+
chr11	130590960	+	chr10	111826534	-
chr11	131634967	-	chr10	111842788	+
chr11	133024961	+	chr10	115167060	-
chr11	3009381	+	chr10	115449066	-
chr11	4144381	+	chr10	115721681	+
chr11	6764856	-	chr10	118252214	+
chr11	27103687	+	chr10	121656508	+
chr11	35403292	+	chr10	126407932	-
chr11	35868033	+	chr10	129901445	+
chr11	36600406	+	chr10	133784273	+
chr11	40109855	+	chr10	135052125	-
chr11	45605267	+	chr11	2308436	+
chr11	58722509	+	chr11	6662852	-
chr11	70516606	-	chr11	10757724	+
chr11	79091704	-	chr11	11282947	+
chr11	82680799	+	chr11	14668286	+
chr11	82735950	-	chr11	21578195	+
chr11	83354724	-	chr11	35257443	+
chr11	102202002	-	chr11	36134666	+
chr11	105603559	-	chr11	46559324	+
chr11	115550820	-	chr11	47526639	+
chr11	117868530	-	chr11	65244370	+
chr11	118216207	+	chr11	73587646	+
chr11	125234859	+	chr11	78140852	+
chr11	128184227	+	chr11	96582808	-
chr11	129194585	+	chr11	110190221	-
chr12	688431	-	chr11	114167388	+
chr12	10402227	+	chr11	116798518	+
chr12	43170502	+	chr11	118216225	+
chr12	53846641	+	chr11	121384267	-
chr12	107734544	+	chr11	128211327	+
chr12	127337169	+	chr11	128330917	+
chr12	130019345	+	chr11	129972164	+
chr12	13493392	-	chr11	10313328	+
chr12	14876751	+	chr11	10510558	-
chr12	42749615	+	chr11	12958005	-
chr12	44928140	+	chr11	18355032	+
chr12	45516437	-	chr11	59236682	-
chr12	45805852	-	chr11	64510129	+
chr12	50466566	+	chr11	65322197	+
chr12	53849727	-	chr11	82680801	+
chr12	53905340	+	chr11	85154511	+
chr12	54681094	+	chr11	85779062	-
chr12	58947477	+	chr11	95438624	+
chr12	89884542	+	chr11	95745498	+
chr12	92964551	+	chr11	104577244	-
chr12	102663936	+	chr11	107940102	+
chr12	106687114	-	chr11	116864719	+
chr12	110382625	+	chr11	117879004	-
chr12	113359787	-	chr11	118279459	-
chr12	114835480	+	chr11	125773402	-
chr12	116302872	+	chr11	128134483	-
chr12	123713297	+	chr11	128301043	+
chr12	130019345	+	chr11	128333764	-
chr12	133760660	-	chr11	128415920	+
chr12	324921	-	chr11	295771	+
chr12	6179103	+	chr11	737785	-
chr12	19955543	-	chr11	3393620	-
chr12	22591544	+	chr11	4028594	+
chr12	28119824	+	chr11	7373815	+
chr12	41524755	-	chr11	10510558	-
chr12	57450191	+	chr11	11507548	+
chr12	59068160	+	chr11	11862702	+
chr12	69644734	+	chr11	11883057	-
chr12	74480676	-	chr11	12196346	-
chr12	83162660	-	chr11	12397208	-
chr12	88948982	+	chr11	13891263	-
chr12	89977550	-	chr11	14666790	-
chr12	90288514	-	chr11	20388199	-
chr12	95946396	-	chr11	27297536	+
chr12	96350492	+	chr11	30559688	+
chr12	101629830	-	chr11	35188682	-
chr12	105104326	-	chr11	46122509	-
chr12	106687114	-	chr11	57201127	+
chr12	108602723	-	chr11	57417742	+
chr12	111529122	-	chr11	62607381	-
chr12	112040012	+	chr11	65196278	-
chr12	114715046	+	chr11	65267509	-
chr12	117060472	-	chr11	65322199	+
chr12	119213080	-	chr11	65838867	-
chr12	120638215	+	chr11	65943690	-
chr12	123713282	+	chr11	69373190	+
chr12	130019345	+	chr11	72100497	-
chr13	20254453	+	chr11	74711154	-
chr13	22642297	-	chr11	82680802	+
chr13	27634919	-	chr11	82774327	+
chr13	42033859	-	chr11	85753200	-
chr13	49065694	-	chr11	88237120	+
chr13	65866371	-	chr11	89893554	+
chr13	74443952	+	chr11	90149265	-
chr13	80356928	+	chr11	92953549	-
chr13	84711610	-	chr11	95617341	-
chr13	108804608	-	chr11	95745497	+
chr13	110028896	-	chr11	95763454	+
chr13	112986251	+	chr11	95993150	-
chr13	113023830	-	chr11	96160067	+
chr13	113382053	+	chr11	100396995	-
chr13	113906864	+	chr11	102177950	+
chr13	27439748	+	chr11	108094844	+
chr13	29079799	+	chr11	110301877	+
chr13	31038304	-	chr11	111502378	+
chr13	49048339	+	chr11	115091950	+
chr13	54061352	+	chr11	117917630	-
chr13	55697142	-	chr11	118338172	+
chr13	58304255	-	chr11	119131592	-
chr13	80356928	+	chr11	121356575	+
chr13	93539966	-	chr11	126989348	-
chr13	97716312	+	chr11	128211332	-
chr13	100008609	-	chr11	128333764	-
chr13	103371616	+	chr11	128349228	+
chr13	104516596	-	chr11	131796565	-
chr13	113382053	+	chr12	7070373	-
chr13	24060344	+	chr12	8178677	+
chr13	29079799	+	chr12	9827462	+
chr13	49107921	+	chr12	10683910	+
chr13	54977581	+	chr12	10861260	+
chr13	69035294	-	chr12	50900935	-
chr13	83934830	-	chr12	54746392	+
chr13	99871609	-	chr12	56326577	-
chr13	106011827	+	chr12	63248090	-
chr13	110400484	-	chr12	66698169	+
chr13	113382053	+	chr12	70810068	+
chr13	114960300	+	chr12	76423188	-
chr14	36840390	+	chr12	80580550	-
chr14	71119004	-	chr12	96529782	-
chr14	83674065	+	chr12	100019991	+
chr14	93028733	+	chr12	100932688	-
chr14	93346358	-	chr12	107146943	-
chr14	99827137	+	chr12	107715960	+
chr14	21174801	-	chr12	3848167	+
chr14	21324058	+	chr12	9820133	+
chr14	34667802	-	chr12	12515114	+
chr14	46622817	-	chr12	12772986	-
chr14	50944482	+	chr12	14519871	-
chr14	53962416	-	chr12	21609482	+
chr14	64777542	+	chr12	25540442	+
chr14	65561153	+	chr12	25865532	-
chr14	68770898	+	chr12	31479057	-
chr14	70105528	+	chr12	32118890	-
chr14	71119005	-	chr12	46911173	-
chr14	75142104	+	chr12	47477233	+
chr14	76006145	-	chr12	49191064	-
chr14	85437088	-	chr12	50386745	+
chr14	85870909	+	chr12	51417437	-
chr14	93956604	+	chr12	57912951	-
chr14	96536318	+	chr12	80322682	-
chr14	99827137	+	chr12	90356560	-
chr14	33145350	-	chr12	92429182	-
chr14	38516612	+	chr12	94198824	-
chr14	69257658	+	chr12	102333672	-
chr14	69414069	+	chr12	105812343	+
chr14	69854254	+	chr12	106752584	-
chr14	75142104	+	chr12	111022980	-
chr14	85437088	-	chr12	116560664	+
chr14	85632004	+	chr12	121678695	+
chr14	86424158	+	chr12	123713298	+
chr14	92446652	-	chr12	125394368	+
chr14	99616435	+	chr12	1164990	-
chr14	99819967	-	chr12	4262591	-
chr14	99820006	-	chr12	4616238	-
chr14	99827136	+	chr12	6447200	+
chr14	105073198	+	chr12	7058763	+
chr15	34972306	+	chr12	7997821	-
chr15	61686275	-	chr12	8123194	+
chr15	81168520	+	chr12	8178676	+
chr15	90956278	-	chr12	10522780	-
chr15	91911934	-	chr12	11804256	+
chr15	93504288	-	chr12	14120271	-
chr15	100591005	+	chr12	14538356	+
chr15	100835839	+	chr12	15687174	-
chr15	34972306	+	chr12	25500990	-
chr15	40262476	+	chr12	25501014	-
chr15	45694483	+	chr12	26276163	+
chr15	50833521	-	chr12	27676753	+
chr15	53165818	-	chr12	31474706	+
chr15	53829638	+	chr12	42630458	+
chr15	61601939	-	chr12	45235786	-
chr15	61601941	-	chr12	46551573	-
chr15	62519112	+	chr12	46911483	+
chr15	64748951	-	chr12	47587666	+
chr15	75484551	-	chr12	48073914	+
chr15	88753521	-	chr12	48204381	+
chr15	88857559	-	chr12	51414921	+
chr15	93813602	-	chr12	54659461	-
chr15	27311529	+	chr12	55146603	+
chr15	34972306	+	chr12	57106777	-
chr15	41204607	-	chr12	62652491	+
chr15	41204608	-	chr12	65013180	+
chr15	43119075	+	chr12	65153687	+
chr15	44225646	-	chr12	65153688	+
chr15	52313344	+	chr12	69035968	-
chr15	53165818	-	chr12	69732353	-
chr15	62119269	-	chr12	74829836	+
chr15	63803128	-	chr12	76942751	-
chr15	67210500	+	chr12	80262859	+
chr15	78974641	+	chr12	89748614	+
chr15	79083947	+	chr12	90276236	+
chr15	86245214	-	chr12	90337216	+
chr15	88607793	-	chr12	91408846	-
chr15	90977048	+	chr12	92172719	+
chr16	16222950	-	chr12	92172720	+
chr16	56264255	+	chr12	92325058	-
chr16	61280464	-	chr12	92429177	+
chr16	64400083	-	chr12	92552911	-
chr16	67451220	+	chr12	92757084	+
chr16	67981233	+	chr12	92758405	+
chr16	74135947	+	chr12	93002135	+
chr16	77575874	-	chr12	94049013	+
chr16	2512097	+	chr12	96737359	-
chr16	2848986	+	chr12	97129219	+
chr16	3012113	+	chr12	100019990	+
chr16	4819087	+	chr12	100532339	-
chr16	8295649	+	chr12	104322254	-
chr16	11890323	-	chr12	109614909	-
chr16	14440915	+	chr12	111019603	+
chr16	16222950	-	chr12	112568420	+
chr16	28936820	+	chr12	116621433	-
chr16	30118015	-	chr12	120231605	-
chr16	53986719	+	chr12	121482346	-
chr16	54467330	+	chr12	121790845	+
chr16	54754865	-	chr12	122236529	-
chr16	56264256	+	chr12	122618667	-
chr16	60005914	+	chr12	123433570	+
chr16	61280464	-	chr12	124941739	+
chr16	81780559	-	chr12	125424173	-
chr16	85359974	-	chr12	133412053	+
chr16	85360021	-	chr13	22101873	+
chr16	85602316	-	chr13	41064900	-
chr16	85942875	+	chr13	41920870	+
chr16	86279226	+	chr13	49875723	-
chr16	333700	-	chr13	77897996	-
chr16	4852723	+	chr13	99320448	+
chr16	9003157	+	chr13	99869610	+
chr16	9722005	+	chr13	100023190	-
chr16	14731160	+	chr13	100025649	-
chr16	23015262	-	chr13	104513852	-
chr16	23015352	-	chr13	110572484	+
chr16	26055364	+	chr13	23916545	-
chr16	27454827	-	chr13	23948628	-
chr16	31887290	+	chr13	32435309	-
chr16	56264256	+	chr13	41582604	+
chr16	68477100	+	chr13	41857619	+
chr16	69945588	+	chr13	43942302	-
chr16	72236910	+	chr13	44670316	-
chr16	74001418	-	chr13	44670373	-
chr16	76244442	-	chr13	48797017	+
chr16	79218328	+	chr13	71136170	+
chr16	79693002	-	chr13	74276136	-
chr16	84601438	-	chr13	76329607	-
chr16	85670788	+	chr13	78980858	+
chr16	85767786	-	chr13	99934867	+
chr16	86290008	+	chr13	104513852	-
chr16	86762006	+	chr13	107189852	+
chr16	88524429	+	chr13	111570756	-
chr17	7151973	+	chr13	20527850	+
chr17	8152415	-	chr13	24842075	+
chr17	20052800	-	chr13	37632931	+
chr17	20854868	+	chr13	41064899	-
chr17	26125674	+	chr13	41517825	+
chr17	32562475	+	chr13	41558224	-
chr17	35877761	+	chr13	41589830	+
chr17	37247497	-	chr13	41979899	-
chr17	39929111	-	chr13	42039629	+
chr17	43313260	+	chr13	45692914	-
chr17	45265982	+	chr13	48618212	-
chr17	56770045	-	chr13	48700975	+
chr17	63152571	-	chr13	48797015	+
chr17	69954025	+	chr13	48797017	+
chr17	75751877	-	chr13	50019413	-
chr17	77219030	-	chr13	51525987	+
chr17	452755	+	chr13	52585184	+
chr17	705272	-	chr13	74276405	-
chr17	3290000	-	chr13	79673206	-
chr17	7151973	+	chr13	90934834	-
chr17	8152414	-	chr13	95226134	-
chr17	17117527	-	chr13	99227524	-
chr17	18861167	+	chr13	99705812	+
chr17	20854868	+	chr13	99983534	+
chr17	27270807	+	chr13	102276781	-
chr17	31992049	-	chr13	105232617	-
chr17	37247497	-	chr13	114848875	-
chr17	43313260	+	chr13	114886850	-
chr17	43313273	+	chr14	20881160	+
chr17	48852054	-	chr14	31493890	+
chr17	49777526	-	chr14	36967848	-
chr17	56770045	-	chr14	39870617	+
chr17	62672785	-	chr14	69445008	-
chr17	63025538	-	chr14	98325600	+
chr17	64528185	-	chr14	98910643	-
chr17	65072579	-	chr14	98910644	-
chr17	66550760	-	chr14	102276808	+
chr17	75402607	-	chr14	104375020	+
chr17	75736619	+	chr14	105119078	+
chr17	77323478	+	chr14	20881159	+
chr17	78125433	-	chr14	23005694	+
chr17	79520623	-	chr14	27891964	+
chr17	452754	+	chr14	31490323	-
chr17	705272	-	chr14	35592341	-
chr17	7184491	+	chr14	39632748	-
chr17	7610109	+	chr14	50570956	-
chr17	17087970	-	chr14	55878990	+
chr17	20854868	+	chr14	61293991	+
chr17	21256071	+	chr14	61864261	-
chr17	26125673	+	chr14	62166619	-
chr17	29150925	-	chr14	63094796	+
chr17	29817762	+	chr14	70081650	+
chr17	32562475	+	chr14	71360226	+
chr17	37247497	-	chr14	76714809	+
chr17	37999850	-	chr14	91815919	+
chr17	39846579	-	chr14	93450466	-
chr17	45265982	+	chr14	97011010	-
chr17	53024128	+	chr14	98170124	+
chr17	63352939	-	chr14	102291603	+
chr17	63352940	-	chr14	20881160	+
chr17	77323478	+	chr14	22981039	-
chr18	6692339	-	chr14	23005700	-
chr18	11732877	+	chr14	28875711	-
chr18	35493635	+	chr14	31765938	-
chr18	36049839	+	chr14	35093117	-
chr18	48649164	-	chr14	35182722	+
chr18	76703942	-	chr14	35434666	-
chr18	9292704	-	chr14	35708230	-
chr18	22173920	+	chr14	50328836	+
chr18	32229333	-	chr14	50443888	-
chr18	32490016	+	chr14	52405824	+
chr18	35493634	+	chr14	53268330	-
chr18	37182615	-	chr14	53418743	-
chr18	48649164	-	chr14	55493369	+
chr18	51876126	+	chr14	61814662	-
chr18	66327202	+	chr14	64007905	-
chr18	76703942	-	chr14	69437808	-
chr18	2244162	-	chr14	71338088	-
chr18	2847668	-	chr14	73190951	+
chr18	2963151	+	chr14	74062445	+
chr18	22040762	-	chr14	75038183	+
chr18	28178376	+	chr14	75084873	+
chr18	32622021	+	chr14	75841670	-
chr18	36049838	+	chr14	83999985	+
chr18	41953724	-	chr14	88460466	-
chr18	44217523	+	chr14	89790932	+
chr18	48649164	-	chr14	89897444	-
chr18	54220084	+	chr14	91144503	+
chr18	60173626	-	chr14	91375644	-
chr18	71642903	-	chr14	91375777	-
chr18	72783508	+	chr14	91477250	+
chr18	75074785	+	chr14	91694760	-
chr18	76703941	-	chr14	92434720	+
chr18	77342451	-	chr14	94421706	+
chr19	11160042	-	chr14	94444948	-
chr19	39390579	-	chr14	97341110	+
chr19	40736565	-	chr14	97820077	+
chr19	41813518	-	chr14	98086589	+
chr19	48929156	-	chr14	98264503	-
chr19	54042178	+	chr14	98325599	+
chr19	57178622	+	chr14	99708542	+
chr19	57731821	-	chr14	100690953	-
chr19	13507196	-	chr14	100703361	+
chr19	19760806	+	chr14	102345337	+
chr19	37468806	+	chr14	102345366	+
chr19	40059165	-	chr14	103801880	-
chr19	41263055	+	chr14	107134640	+
chr19	48929156	-	chr15	40705638	-
chr19	54075039	-	chr15	54103373	-
chr19	54761668	-	chr15	67547588	-
chr19	6467440	+	chr15	69797360	-
chr19	6467440	+	chr15	72564030	-
chr19	8289976	-	chr15	72788150	-
chr19	8289976	-	chr15	77290856	-
chr19	30920908	+	chr15	89634606	-
chr19	34120395	-	chr15	91084160	+
chr19	36019495	-	chr15	93352676	+
chr19	39216186	-	chr15	99195617	-
chr19	48929156	-	chr15	101667271	-
chr19	48929156	-	chr15	37075569	-
chr19	57731821	-	chr15	38832822	+
chr19	57731821	-	chr15	39420925	-
chr2	141943	+	chr15	39720243	+
chr2	2563285	+	chr15	56824114	+
chr2	11579033	+	chr15	58000126	-
chr2	16870688	+	chr15	62313021	-
chr2	19946790	+	chr15	75135696	+
chr2	27008685	-	chr15	80749837	+
chr2	31246308	-	chr15	90905525	-
chr2	32774233	+	chr15	91565928	-
chr2	54787645	+	chr15	93559679	+
chr2	59423959	+	chr15	93958649	-
chr2	62532978	-	chr15	94784822	-
chr2	64844029	-	chr15	97283786	+
chr2	74585372	-	chr15	97715048	+
chr2	101245925	-	chr15	98168486	+
chr2	105237859	-	chr15	102264052	+
chr2	115121071	-	chr15	26095206	-
chr2	119606920	+	chr15	38964739	+
chr2	128404558	-	chr15	44959072	+
chr2	133357291	-	chr15	44970581	+
chr2	133385403	-	chr15	45023754	-
chr2	135198805	+	chr15	48708839	+
chr2	148620522	-	chr15	55253760	+
chr2	157155606	-	chr15	59038015	+
chr2	172094510	+	chr15	60420210	-
chr2	173204611	+	chr15	62313023	-
chr2	175653037	-	chr15	66181431	+
chr2	180890878	-	chr15	73828524	+
chr2	182965918	-	chr15	81597283	+
chr2	196386525	-	chr15	86239685	-
chr2	204398123	+	chr15	89438839	-
chr2	204676494	+	chr15	90641005	+
chr2	239639417	+	chr15	93103878	+
chr2	240656956	-	chr15	99299840	-
chr2	141944	+	chr15	99554556	+
chr2	1402850	-	chr15	101579352	+
chr2	2563285	+	chr15	101667271	-
chr2	3742725	-	chr15	101668422	+
chr2	4596282	-	chr16	5116938	+
chr2	7817835	-	chr16	24162549	-
chr2	12123484	+	chr16	53535438	-
chr2	17519177	+	chr16	68309886	+
chr2	20781438	+	chr16	84549067	+
chr2	25072339	-	chr16	85343623	+
chr2	27008685	-	chr16	12719555	+
chr2	28949442	-	chr16	14403041	+
chr2	35052649	+	chr16	30435557	+
chr2	36362694	+	chr16	48647361	+
chr2	38756287	+	chr16	53683305	+
chr2	47588117	+	chr16	57219118	+
chr2	52870510	-	chr16	65889936	+
chr2	53143504	+	chr16	78701158	+
chr2	59423960	+	chr16	81055238	+
chr2	60050798	+	chr16	84549066	+
chr2	61718910	-	chr16	89525112	+
chr2	69970910	-	chr16	89550580	+
chr2	70399968	-	chr16	4549144	+
chr2	83416842	-	chr16	9030767	-
chr2	100573314	+	chr16	9195552	+
chr2	101245925	-	chr16	11422553	-
chr2	102476563	-	chr16	11657556	+
chr2	104844621	+	chr16	13377902	+
chr2	107474266	+	chr16	14727384	-
chr2	121206659	+	chr16	21657358	-
chr2	121304986	+	chr16	24042383	+
chr2	122353863	+	chr16	25268600	-
chr2	122409209	+	chr16	27680752	-
chr2	127773089	+	chr16	28044305	+
chr2	129258223	-	chr16	30668882	+
chr2	131647637	-	chr16	50189756	+
chr2	133385403	-	chr16	53469150	+
chr2	134434356	+	chr16	54832913	+
chr2	134949451	-	chr16	56233243	-
chr2	135987442	-	chr16	56480221	-
chr2	138276983	+	chr16	56557186	-
chr2	138632068	+	chr16	57311069	-
chr2	141494893	+	chr16	66637649	+
chr2	141812673	+	chr16	68212952	-
chr2	144899994	+	chr16	68504309	-
chr2	153393832	-	chr16	69222225	+
chr2	155752858	-	chr16	72311999	+
chr2	160575226	-	chr16	73916931	-
chr2	161204242	+	chr16	74189147	+
chr2	161992963	-	chr16	78701158	+
chr2	163562903	-	chr16	86978695	-
chr2	166407046	-	chr16	89525107	+
chr2	169364692	+	chr17	8103482	-
chr2	172094510	+	chr17	17992038	-
chr2	177333600	-	chr17	19533024	+
chr2	179572487	-	chr17	26802512	-
chr2	182593255	-	chr17	28047888	-
chr2	182965918	-	chr17	28659318	-
chr2	191974297	+	chr17	38757225	+
chr2	196386525	-	chr17	43391446	+
chr2	197918895	-	chr17	50316011	-
chr2	203241694	-	chr17	52442885	+
chr2	204260934	-	chr17	57832258	-
chr2	204398123	+	chr17	64363525	-
chr2	207246838	-	chr17	73045594	-
chr2	207427178	+	chr17	73286444	-
chr2	210704115	-	chr17	73483612	-
chr2	213412650	+	chr17	2579860	-
chr2	220559334	+	chr17	17503381	+
chr2	232462232	-	chr17	19533023	+
chr2	238311822	+	chr17	30847169	-
chr2	240443346	+	chr17	33409517	+
chr2	298574	+	chr17	39497889	+
chr2	2563285	+	chr17	40264351	-
chr2	4596282	-	chr17	42189187	+
chr2	18010995	-	chr17	43391444	+
chr2	18029732	+	chr17	47725348	-
chr2	26107201	-	chr17	47819574	-
chr2	27008685	-	chr17	50316011	-
chr2	27372476	-	chr17	54538119	-
chr2	38050068	-	chr17	56413949	-
chr2	38050072	-	chr17	57789996	-
chr2	40158976	+	chr17	58121493	-
chr2	45794959	+	chr17	61851258	-
chr2	46536337	-	chr17	62503612	+
chr2	51381091	+	chr17	65356213	+
chr2	74153678	-	chr17	72599128	-
chr2	74585372	-	chr17	74731276	+
chr2	105063108	+	chr17	1293787	+
chr2	106512869	+	chr17	1786222	+
chr2	119606921	+	chr17	2169682	-
chr2	133385403	-	chr17	4952815	+
chr2	153200363	-	chr17	5466467	-
chr2	154945892	+	chr17	6933612	-
chr2	156949295	-	chr17	8266484	-
chr2	157155607	-	chr17	25342898	+
chr2	163037679	-	chr17	26381143	-
chr2	169964579	+	chr17	26881891	-
chr2	175349105	+	chr17	27275629	-
chr2	175653037	-	chr17	29136377	+
chr2	179572486	-	chr17	29136447	+
chr2	182965918	-	chr17	30699813	+
chr2	192296802	+	chr17	33350141	+
chr2	196386525	-	chr17	33571651	-
chr2	229563892	-	chr17	33760105	+
chr2	232109076	-	chr17	37976477	+
chr2	235372648	+	chr17	38018946	+
chr20	1448915	+	chr17	38210602	+
chr20	1449010	+	chr17	38698510	-
chr20	10063740	-	chr17	38704568	+
chr20	14688250	-	chr17	38751462	+
chr20	19986347	-	chr17	39497722	-
chr20	24717871	+	chr17	40407392	+
chr20	25387917	+	chr17	41837914	+
chr20	30541537	-	chr17	43327162	+
chr20	36589830	-	chr17	43396956	+
chr20	37886579	-	chr17	45505442	+
chr20	39351169	-	chr17	46027819	-
chr20	40565028	+	chr17	46372862	-
chr20	58983890	-	chr17	46690796	-
chr20	60459789	+	chr17	46929055	-
chr20	10063740	-	chr17	46991806	+
chr20	13203398	+	chr17	47818911	-
chr20	14688250	-	chr17	47823920	+
chr20	16023774	-	chr17	50316011	-
chr20	30541536	-	chr17	60183310	+
chr20	34383675	-	chr17	62398554	+
chr20	36219904	-	chr17	62981967	+
chr20	37886579	-	chr17	64643127	+
chr20	38532221	-	chr17	64768614	+
chr20	39994234	+	chr17	65470168	+
chr20	40565028	+	chr17	71187843	-
chr20	41866864	+	chr17	72599130	-
chr20	44993090	-	chr17	75457660	-
chr20	45865793	+	chr17	75872114	-
chr20	52492462	+	chr17	75955944	+
chr20	838058	+	chr17	76607447	+
chr20	1916370	+	chr17	76713238	+
chr20	5550445	-	chr17	76776070	+
chr20	10063740	-	chr17	77786823	-
chr20	14688249	-	chr17	78830614	-
chr20	25275525	+	chr18	2572475	+
chr20	30541536	-	chr18	2958702	+
chr20	39266429	-	chr18	2979557	-
chr20	39351169	-	chr18	13435858	-
chr20	40565028	+	chr18	60829834	-
chr20	51004389	-	chr18	72959423	-
chr20	51937596	+	chr18	1580412	-
chr20	52366202	-	chr18	3604530	+
chr20	55675677	+	chr18	21596332	-
chr20	56887910	+	chr18	28154712	-
chr20	57188476	+	chr18	31604577	+
chr20	57379052	-	chr18	32820111	-
chr20	58983890	-	chr18	48148589	-
chr20	60459789	+	chr18	51796837	-
chr20	60759840	-	chr18	56377992	+
chr21	40425488	-	chr18	59266076	+
chr21	41137674	+	chr18	70896805	+
chr21	43017036	+	chr18	72928284	+
chr21	19461503	-	chr18	73526939	+
chr21	19538300	+	chr18	2891971	-
chr21	22121784	-	chr18	2960769	+
chr21	22209781	+	chr18	3453986	+
chr21	26946625	+	chr18	3604528	+
chr21	27940506	-	chr18	5366704	-
chr21	33715457	+	chr18	29521878	-
chr21	35275266	-	chr18	32281866	+
chr21	38630679	-	chr18	32558663	+
chr21	41137674	+	chr18	33970937	-
chr21	43637376	+	chr18	37123010	+
chr21	44776276	+	chr18	45946626	+
chr21	15749260	-	chr18	55287647	-
chr21	20881424	+	chr18	55289797	+
chr21	23521417	-	chr18	59266076	+
chr21	31340721	+	chr18	60088081	-
chr21	33559803	+	chr18	60095070	-
chr21	33720435	-	chr18	60537017	-
chr21	41137674	+	chr18	60593321	-
chr21	42754139	+	chr18	60616486	+
chr22	21293083	+	chr18	62168068	-
chr22	33031593	-	chr18	64891731	+
chr22	36028930	+	chr18	73009155	+
chr22	38701703	+	chr19	1897626	+
chr22	41238671	-	chr19	2503662	-
chr22	45078156	-	chr19	3511551	-
chr22	45600924	+	chr19	16482718	+
chr22	46843361	+	chr19	37177893	+
chr22	48954734	+	chr19	58859433	-
chr22	50457469	-	chr19	7837331	-
chr22	23795259	-	chr19	36727812	-
chr22	31345962	+	chr19	36869350	-
chr22	33031593	-	chr19	37341302	-
chr22	34325196	+	chr19	41626019	+
chr22	36028930	+	chr19	46863710	-
chr22	36729329	-	chr19	47611217	-
chr22	37601942	+	chr19	47690337	+
chr22	40790095	-	chr19	1853543	+
chr22	45600924	+	chr19	5680693	-
chr22	45695079	+	chr19	6742493	+
chr22	46526769	+	chr19	9740946	+
chr22	47634354	-	chr19	11435162	-
chr22	48954734	+	chr19	11847444	+
chr22	49545601	+	chr19	17516547	-
chr22	23239951	-	chr19	36911149	-
chr22	27095160	-	chr19	39147165	-
chr22	27905376	-	chr19	40469999	-
chr22	28202378	+	chr19	41626020	+
chr22	37601942	+	chr19	41815588	-
chr22	42312045	+	chr19	42613001	+
chr22	46843361	+	chr19	47661428	+
chr22	47634354	-	chr19	48780724	+
chr22	48954734	+	chr19	52408218	+
chr3	5018337	-	chr19	58875993	-
chr3	10228118	-	chr2	7708879	+
chr3	16332674	+	chr2	11894428	+
chr3	19693749	+	chr2	36779661	-
chr3	26975669	+	chr2	38689546	+
chr3	31229769	+	chr2	40005983	-
chr3	46673048	-	chr2	42329281	-
chr3	49028832	+	chr2	46927287	-
chr3	55373557	-	chr2	48338108	+
chr3	70583665	-	chr2	54681896	-
chr3	72250377	-	chr2	62266659	+
chr3	72432377	+	chr2	64510426	-
chr3	111417440	-	chr2	73107213	+
chr3	112737199	-	chr2	85067203	-
chr3	128101738	+	chr2	88922596	+
chr3	128513350	+	chr2	98376329	+
chr3	131791419	+	chr2	137085013	+
chr3	160698912	-	chr2	159702659	-
chr3	189073724	-	chr2	162868921	+
chr3	190822373	+	chr2	172667921	-
chr3	193762884	+	chr2	173296053	+
chr3	194975803	+	chr2	178125044	+
chr3	5481953	-	chr2	178160786	-
chr3	10228117	-	chr2	179301756	-
chr3	26930514	+	chr2	198757848	+
chr3	29596016	+	chr2	198869819	-
chr3	30345627	-	chr2	201331565	-
chr3	31229769	+	chr2	203615417	+
chr3	36893943	+	chr2	205010197	+
chr3	37419799	+	chr2	224890950	+
chr3	38695505	+	chr2	229009898	-
chr3	42807221	+	chr2	240152816	+
chr3	46439561	+	chr2	854647	+
chr3	48694682	-	chr2	10516180	-
chr3	53669997	+	chr2	15041855	+
chr3	56817193	+	chr2	15732358	-
chr3	57909940	-	chr2	15732619	-
chr3	66523502	-	chr2	21022277	+
chr3	70440026	+	chr2	42329279	-
chr3	70959594	-	chr2	42793359	+
chr3	70959595	-	chr2	43397780	+
chr3	71500514	+	chr2	64365120	+
chr3	72250377	-	chr2	69025155	-
chr3	75551302	-	chr2	70313277	+
chr3	76422856	+	chr2	74356782	+
chr3	90153988	+	chr2	86115638	-
chr3	97950326	+	chr2	99682924	+
chr3	100255536	+	chr2	106371053	-
chr3	111482097	-	chr2	106371054	-
chr3	112737199	-	chr2	107678900	-
chr3	119749288	+	chr2	113389043	-
chr3	125075895	+	chr2	122207081	+
chr3	126810214	+	chr2	148555905	-
chr3	131095264	-	chr2	148642933	+
chr3	131243657	+	chr2	148642980	+
chr3	133669881	+	chr2	166607158	+
chr3	135247289	-	chr2	167745393	-
chr3	139621537	-	chr2	190668731	-
chr3	140176552	-	chr2	191397080	+
chr3	142717348	-	chr2	192482971	+
chr3	145499026	+	chr2	198127771	-
chr3	146751630	-	chr2	198772121	+
chr3	152584474	+	chr2	202395445	-
chr3	156439272	+	chr2	214148593	+
chr3	163158343	+	chr2	217007348	-
chr3	183454539	-	chr2	225386567	-
chr3	183534763	+	chr2	233703509	-
chr3	186745143	+	chr2	235277879	+
chr3	190822373	+	chr2	235670449	-
chr3	194975803	+	chr2	238604812	+
chr3	195310042	-	chr2	242884855	+
chr3	196241209	+	chr2	2776925	+
chr3	7665212	+	chr2	8369710	-
chr3	26975669	+	chr2	8443942	-
chr3	31229769	+	chr2	8921113	-
chr3	31593037	+	chr2	9752391	-
chr3	36035783	-	chr2	12148070	-
chr3	49028832	+	chr2	17069763	-
chr3	49696858	-	chr2	19320014	+
chr3	69922566	-	chr2	25518299	+
chr3	71355213	+	chr2	28494749	-
chr3	72250377	-	chr2	30699929	+
chr3	74493258	+	chr2	37140635	-
chr3	93895154	-	chr2	37367802	-
chr3	100375971	+	chr2	37618015	+
chr3	112737199	-	chr2	38162542	+
chr3	119700617	-	chr2	39219941	-
chr3	120155588	-	chr2	40425511	-
chr3	130381519	-	chr2	42793358	+
chr3	131095264	-	chr2	46872292	-
chr3	133109557	+	chr2	54795665	+
chr3	140176552	-	chr2	69917979	-
chr3	149132715	+	chr2	71644638	+
chr3	166428752	-	chr2	83211590	+
chr3	167905468	-	chr2	85064783	-
chr3	173707889	-	chr2	85082269	+
chr3	194975804	+	chr2	85664420	+
chr4	6029837	-	chr2	86081074	-
chr4	7110437	-	chr2	99071314	+
chr4	7410016	-	chr2	99328651	-
chr4	11288848	-	chr2	100107001	+
chr4	21718414	-	chr2	102379989	-
chr4	78644246	+	chr2	106370722	+
chr4	79577889	+	chr2	106412898	-
chr4	80886283	+	chr2	106473925	+
chr4	81257184	-	chr2	106801996	+
chr4	102354103	-	chr2	107678901	-
chr4	103421864	+	chr2	109076788	-
chr4	123705363	-	chr2	109646365	-
chr4	137180429	+	chr2	109649194	+
chr4	141076118	-	chr2	113406237	+
chr4	152678976	+	chr2	134885432	-
chr4	160935626	+	chr2	134936937	-
chr4	169222001	-	chr2	139980440	-
chr4	6029836	-	chr2	158253132	-
chr4	17839156	-	chr2	158267960	-
chr4	36253975	-	chr2	158275960	+
chr4	36271267	-	chr2	158291650	-
chr4	54956939	+	chr2	161285713	+
chr4	68441182	+	chr2	162211217	-
chr4	80886283	+	chr2	162272654	-
chr4	86935907	+	chr2	169741654	-
chr4	94767795	-	chr2	171078396	+
chr4	95360126	-	chr2	172947705	+
chr4	99584597	-	chr2	173342655	-
chr4	100823238	-	chr2	175193556	-
chr4	109404384	+	chr2	175462645	+
chr4	115406336	-	chr2	175642885	-
chr4	118598856	+	chr2	181889564	+
chr4	121306342	-	chr2	181993501	-
chr4	130340148	-	chr2	182006668	-
chr4	141205534	+	chr2	182174264	+
chr4	157072505	+	chr2	182320264	+
chr4	178513838	-	chr2	182810444	-
chr4	181517179	+	chr2	184055044	+
chr4	186685951	-	chr2	186408433	+
chr4	6029837	-	chr2	190308265	-
chr4	29708509	-	chr2	190449974	+
chr4	48140256	+	chr2	191397079	+
chr4	52711205	-	chr2	191937706	+
chr4	80886283	+	chr2	195211260	-
chr4	86935907	+	chr2	196918298	+
chr4	87773108	+	chr2	197031818	+
chr4	95922445	+	chr2	197038618	-
chr4	99233384	-	chr2	198129938	-
chr4	114038752	-	chr2	198158206	+
chr4	115406336	-	chr2	198160870	+
chr4	141205534	+	chr2	198192731	+
chr4	144550354	+	chr2	198754056	+
chr4	153564833	+	chr2	204585894	-
chr4	172923221	-	chr2	204587428	-
chr4	185697208	+	chr2	204895346	-
chr5	944259	+	chr2	205010203	-
chr5	3196886	+	chr2	206952197	-
chr5	15823842	+	chr2	211342415	-
chr5	33747933	-	chr2	217018880	+
chr5	34954686	-	chr2	217217750	+
chr5	36272650	-	chr2	225918146	-
chr5	43491283	+	chr2	230785024	-
chr5	45542776	+	chr2	231658443	+
chr5	53904654	+	chr2	231658802	+
chr5	54763580	+	chr2	234156197	-
chr5	55339979	-	chr2	235407963	+
chr5	68240192	-	chr20	1196632	-
chr5	92694401	-	chr20	16256382	+
chr5	102207114	+	chr20	39271714	-
chr5	110261553	+	chr20	43245959	-
chr5	112354862	+	chr20	49572581	+
chr5	131824611	+	chr20	50117636	-
chr5	140575866	-	chr20	50130997	+
chr5	141766172	+	chr20	51199295	+
chr5	143569407	-	chr20	51618495	-
chr5	153577847	-	chr20	52486480	-
chr5	157740815	+	chr20	56890949	-
chr5	172377740	+	chr20	62632527	-
chr5	1879798	+	chr20	1662881	-
chr5	3969328	+	chr20	16553474	-
chr5	4673815	-	chr20	18573841	+
chr5	8517020	-	chr20	25535595	+
chr5	11177259	-	chr20	31136151	-
chr5	14491720	+	chr20	43245959	-
chr5	17691947	+	chr20	43280942	-
chr5	18445969	+	chr20	48321871	+
chr5	24618258	-	chr20	50130996	+
chr5	32681808	-	chr20	51364406	-
chr5	35659760	-	chr20	54373530	+
chr5	40281084	+	chr20	420028	-
chr5	43034516	-	chr20	663976	-
chr5	45542775	+	chr20	1612667	+
chr5	50964010	-	chr20	1662881	-
chr5	53904654	+	chr20	3138141	+
chr5	54194655	-	chr20	3437809	+
chr5	58220217	+	chr20	5101088	-
chr5	67760382	-	chr20	8255619	+
chr5	68240192	-	chr20	21688121	+
chr5	71507297	+	chr20	32928255	+
chr5	76010484	+	chr20	33066226	-
chr5	81267432	-	chr20	33137455	-
chr5	88324646	-	chr20	33679389	+
chr5	88787872	+	chr20	35716149	-
chr5	89103901	-	chr20	36261874	-
chr5	89103997	-	chr20	36262010	-
chr5	89824729	-	chr20	39331185	+
chr5	96213458	-	chr20	41985908	-
chr5	96871945	+	chr20	42698646	+
chr5	100001861	-	chr20	42703130	+
chr5	106994736	-	chr20	43245959	-
chr5	110261554	+	chr20	43367314	+
chr5	111043900	-	chr20	47377099	+
chr5	134522760	-	chr20	47962168	+
chr5	135510089	+	chr20	50114394	+
chr5	138090847	+	chr20	50178133	+
chr5	141585674	-	chr20	51199293	+
chr5	142164189	-	chr20	51605565	-
chr5	149301576	+	chr20	52225806	-
chr5	152352637	+	chr20	52269388	+
chr5	154164988	-	chr20	52368569	+
chr5	157233073	+	chr20	55957086	+
chr5	160363304	+	chr20	56050437	-
chr5	171764413	-	chr20	60784117	-
chr5	172377740	+	chr20	62632525	-
chr5	173000182	-	chr21	32555216	-
chr5	174758861	+	chr21	36901675	-
chr5	176080421	+	chr21	44158486	-
chr5	178415565	-	chr21	47959600	+
chr5	1194185	-	chr21	19164508	-
chr5	11112158	+	chr21	34091506	+
chr5	11917510	+	chr21	34677086	+
chr5	43453459	-	chr21	35925313	+
chr5	45542776	+	chr21	37442964	+
chr5	52783474	-	chr21	37601280	+
chr5	75360095	-	chr21	38784423	-
chr5	76612411	+	chr21	40608644	+
chr5	79435514	+	chr21	40621796	-
chr5	97207672	+	chr21	24497876	-
chr5	107590475	+	chr21	25801324	+
chr5	110261554	+	chr21	26829090	+
chr5	111475035	-	chr21	29073559	+
chr5	120677774	+	chr21	30451427	-
chr5	125534375	+	chr21	32641191	-
chr5	130629617	-	chr21	32848646	-
chr5	134522760	-	chr21	34727155	+
chr5	134822459	+	chr21	35309062	-
chr5	165949664	+	chr21	35448162	-
chr5	172377740	+	chr21	36361860	+
chr5	179144053	+	chr21	36901675	-
chr5	179285151	+	chr21	37211227	+
chr6	2083190	+	chr21	37425805	-
chr6	16544351	-	chr21	40879912	+
chr6	24857931	-	chr21	40880969	+
chr6	30521330	+	chr21	42754157	-
chr6	34990513	+	chr21	43181921	+
chr6	40864553	+	chr21	44158481	+
chr6	44499962	+	chr21	45286229	-
chr6	45398290	+	chr21	47792540	-
chr6	45959044	-	chr22	40307483	+
chr6	78176555	+	chr22	49025363	-
chr6	88415234	+	chr22	17409815	+
chr6	108900068	+	chr22	25165212	+
chr6	128230205	+	chr22	31693899	-
chr6	134674517	-	chr22	31756377	+
chr6	137834557	+	chr22	33239852	-
chr6	144969470	+	chr22	35043116	-
chr6	154539969	+	chr22	36722979	-
chr6	157386257	+	chr22	39963476	+
chr6	157979959	-	chr22	40013452	-
chr6	158654867	-	chr22	42208723	+
chr6	164404918	-	chr22	49025364	-
chr6	166891936	-	chr22	19392237	-
chr6	168955979	+	chr22	20898455	+
chr6	291506	+	chr22	25807026	+
chr6	6413238	-	chr22	30360151	+
chr6	6609855	-	chr22	32343393	-
chr6	12585082	+	chr22	35229601	-
chr6	13175948	+	chr22	36461789	+
chr6	13573866	-	chr22	36722937	-
chr6	17650262	-	chr22	36722979	-
chr6	30521330	+	chr22	36775989	+
chr6	34150721	+	chr22	37680960	-
chr6	34255369	-	chr22	39245566	-
chr6	35488747	+	chr22	39245736	-
chr6	36163732	+	chr22	44850360	+
chr6	37168456	-	chr22	45555612	+
chr6	38251857	-	chr22	50117687	+
chr6	40350039	-	chr22	50978320	-
chr6	44478114	+	chr3	4628551	+
chr6	52531345	-	chr3	5026883	+
chr6	53008290	-	chr3	9056043	+
chr6	53638348	-	chr3	17306002	+
chr6	68956463	-	chr3	23803994	-
chr6	86534612	-	chr3	30775500	-
chr6	97094423	-	chr3	43005605	+
chr6	98365952	-	chr3	44690751	+
chr6	99488023	+	chr3	46580766	+
chr6	108754138	+	chr3	50626450	-
chr6	108900068	+	chr3	60061277	+
chr6	126241062	-	chr3	71052493	+
chr6	127780102	+	chr3	71772768	+
chr6	128980890	+	chr3	78502321	+
chr6	130649249	+	chr3	101293756	-
chr6	137834556	+	chr3	101698181	-
chr6	149300409	-	chr3	107653872	-
chr6	151224026	-	chr3	113415882	-
chr6	164404919	-	chr3	122329430	-
chr6	165315027	-	chr3	150125870	-
chr6	166223336	-	chr3	151918192	+
chr6	168158326	-	chr3	151922091	+
chr6	168955979	+	chr3	151979102	+
chr6	169094441	-	chr3	152021867	+
chr6	169462505	+	chr3	153008574	-
chr6	7321080	+	chr3	172255624	-
chr6	11369137	-	chr3	183094132	-
chr6	12585082	+	chr3	186744317	+
chr6	13573866	-	chr3	187464753	+
chr6	30521330	+	chr3	14017522	-
chr6	34990513	+	chr3	14212777	+
chr6	34990513	+	chr3	16930624	+
chr6	39072814	+	chr3	17049551	+
chr6	39072814	+	chr3	18517122	-
chr6	46931488	+	chr3	19989762	+
chr6	58778353	-	chr3	30537204	-
chr6	69715491	-	chr3	30680899	-
chr6	69715491	-	chr3	33839556	-
chr6	75210769	+	chr3	43331508	-
chr6	78176554	+	chr3	49413777	-
chr6	84986155	-	chr3	50377727	+
chr6	85946518	-	chr3	50377765	+
chr6	86534612	-	chr3	59550924	-
chr6	87667031	-	chr3	62401755	+
chr6	87667031	-	chr3	74575534	-
chr6	90855052	-	chr3	98530164	+
chr6	91070691	+	chr3	104466883	-
chr6	108900067	+	chr3	108545021	-
chr6	112159328	-	chr3	108554002	-
chr6	123321000	+	chr3	112564890	-
chr6	130525894	-	chr3	115378815	-
chr6	137834557	+	chr3	118183132	-
chr6	143880779	-	chr3	134560316	+
chr6	157386256	+	chr3	151923404	+
chr6	167036844	-	chr3	151970913	+
chr6	168531585	+	chr3	151977377	-
chr7	420788	+	chr3	152022983	+
chr7	3936730	+	chr3	156487894	-
chr7	7426166	+	chr3	157478467	-
chr7	25263885	+	chr3	162992172	-
chr7	26443868	-	chr3	170359975	+
chr7	48274120	-	chr3	180726375	-
chr7	67003522	-	chr3	186501101	+
chr7	77757634	-	chr3	186744316	+
chr7	82257530	-	chr3	192574363	-
chr7	86273478	+	chr3	3810253	+
chr7	90825932	-	chr3	4876490	-
chr7	93888996	+	chr3	7245789	+
chr7	105353637	+	chr3	10195184	+
chr7	108044643	-	chr3	10240306	-
chr7	116476596	+	chr3	11679321	+
chr7	128606842	+	chr3	15709207	+
chr7	150202717	-	chr3	16956587	+
chr7	151483033	+	chr3	23803994	-
chr7	158757841	-	chr3	24537748	+
chr7	420789	+	chr3	29324870	-
chr7	1068646	+	chr3	30650550	+
chr7	7905225	+	chr3	31288820	-
chr7	19972658	+	chr3	31437876	-
chr7	26386290	+	chr3	32344652	-
chr7	26443870	-	chr3	38040294	+
chr7	27966443	+	chr3	39322012	-
chr7	30747668	+	chr3	43329298	-
chr7	31117654	+	chr3	44099808	+
chr7	40750646	-	chr3	46444921	-
chr7	48468063	-	chr3	52804435	+
chr7	50673255	+	chr3	57583877	-
chr7	50799568	-	chr3	79026613	-
chr7	53287399	-	chr3	87856688	+
chr7	68273777	+	chr3	88518739	-
chr7	68440791	-	chr3	98276203	+
chr7	68864348	-	chr3	104167069	+
chr7	69463529	-	chr3	105468357	-
chr7	93888996	+	chr3	105519577	+
chr7	104053495	-	chr3	107942653	+
chr7	110225939	+	chr3	107944344	+
chr7	114976124	-	chr3	109493133	-
chr7	125565638	+	chr3	110809664	-
chr7	128606842	+	chr3	112083366	+
chr7	131702338	+	chr3	112182616	-
chr7	134667036	+	chr3	112771028	-
chr7	140816210	+	chr3	113392049	-
chr7	148930371	+	chr3	114660252	-
chr7	150300793	+	chr3	116793571	+
chr7	150772444	-	chr3	118662863	-
chr7	151483033	+	chr3	122337590	+
chr7	152990813	+	chr3	125063870	-
chr7	2797792	-	chr3	128594637	-
chr7	17178947	+	chr3	128898277	-
chr7	26443870	-	chr3	130747185	-
chr7	28722396	+	chr3	134560317	+
chr7	31529865	-	chr3	136818093	-
chr7	36665144	+	chr3	141022480	+
chr7	50673255	+	chr3	141294054	+
chr7	53287399	-	chr3	141405497	-
chr7	68864348	-	chr3	147745968	-
chr7	86475894	+	chr3	151962413	+
chr7	96619138	+	chr3	151975531	-
chr7	99067149	-	chr3	152032908	+
chr7	105120736	-	chr3	173067613	-
chr7	110017524	+	chr3	180319478	-
chr7	111750413	+	chr3	183221123	-
chr7	112728331	-	chr3	188745348	+
chr7	115851273	+	chr3	195633592	+
chr7	128606841	+	chr3	196146483	-
chr7	131286377	+	chr3	196281034	-
chr7	133898895	+	chr3	197025630	-
chr7	145833980	-	chr3	197522104	-
chr7	148505586	-	chr3	197677488	-
chr7	150265224	-	chr4	761521	-
chr7	155142250	-	chr4	4851372	+
chr8	10194291	-	chr4	34117863	-
chr8	10194306	-	chr4	47874858	-
chr8	11520653	+	chr4	48129039	+
chr8	20629883	+	chr4	77624370	-
chr8	29734928	+	chr4	84036091	-
chr8	38272325	-	chr4	87415091	+
chr8	38452059	+	chr4	106068314	-
chr8	38575959	-	chr4	109040715	+
chr8	53544289	+	chr4	114456742	-
chr8	56269959	-	chr4	129236958	-
chr8	75116377	-	chr4	130845361	-
chr8	90984311	+	chr4	133038733	-
chr8	97273278	+	chr4	143761835	+
chr8	120614941	+	chr4	149211444	+
chr8	121744647	-	chr4	169430995	+
chr8	134254495	+	chr4	169473286	+
chr8	135402514	-	chr4	169542116	+
chr8	145637601	-	chr4	174255177	+
chr8	465128	+	chr4	2512173	+
chr8	8751726	-	chr4	2839647	-
chr8	10301755	-	chr4	16227238	+
chr8	10563844	+	chr4	23243291	+
chr8	18150323	+	chr4	26034648	-
chr8	20629883	+	chr4	26603333	+
chr8	22615612	-	chr4	26886835	+
chr8	29734928	+	chr4	38025744	+
chr8	32322780	+	chr4	39355484	+
chr8	36455324	-	chr4	48133864	-
chr8	38575959	-	chr4	55942760	-
chr8	43369470	+	chr4	78660208	-
chr8	49538693	+	chr4	86653042	+
chr8	50222733	+	chr4	91056886	-
chr8	58489637	+	chr4	103368815	+
chr8	70668954	+	chr4	103421868	+
chr8	91177472	+	chr4	106057069	-
chr8	95316841	+	chr4	109082270	+
chr8	97942373	-	chr4	109276589	+
chr8	98207359	+	chr4	110572813	+
chr8	110791037	+	chr4	123769563	-
chr8	117421401	-	chr4	141071337	+
chr8	134108104	-	chr4	147112340	+
chr8	136109541	+	chr4	168091485	+
chr8	145637601	-	chr4	169525065	-
chr8	10264412	-	chr4	178409319	+
chr8	10301755	-	chr4	1049985	-
chr8	10563843	+	chr4	1695357	+
chr8	18696929	-	chr4	2856481	-
chr8	20629883	+	chr4	4484385	-
chr8	22389193	-	chr4	4851373	+
chr8	37542082	-	chr4	10363120	+
chr8	38575959	-	chr4	15346071	-
chr8	41696679	+	chr4	24568654	-
chr8	43369470	+	chr4	26609807	+
chr8	58489637	+	chr4	38025745	+
chr8	61682529	-	chr4	38165359	-
chr8	65092453	+	chr4	38242374	-
chr8	75116378	-	chr4	38826866	+
chr8	80265243	-	chr4	39355483	+
chr8	83732938	-	chr4	39977979	-
chr8	83732940	-	chr4	40121701	+
chr8	89586126	-	chr4	40206548	-
chr8	91177472	+	chr4	40232593	-
chr8	95245956	-	chr4	40303983	-
chr8	95316841	+	chr4	47386056	-
chr8	106200452	+	chr4	48123937	-
chr8	115307243	+	chr4	49526891	-
chr8	129236998	-	chr4	57797639	-
chr8	135402514	-	chr4	75915492	-
chr8	136109541	+	chr4	76942898	+
chr8	139282135	-	chr4	77980775	+
chr8	145637601	-	chr4	81104268	-
chr9	5085516	+	chr4	82350942	+
chr9	18441545	+	chr4	82485647	+
chr9	23295235	-	chr4	83094528	-
chr9	37615724	-	chr4	89185387	+
chr9	80149809	-	chr4	89445379	-
chr9	89055439	-	chr4	91056886	-
chr9	93712052	+	chr4	98908427	-
chr9	96694384	-	chr4	99010118	-
chr9	101121093	-	chr4	99559630	-
chr9	105106354	+	chr4	101631190	+
chr9	136728454	+	chr4	101816805	+
chr9	137771945	+	chr4	103429229	-
chr9	140503152	+	chr4	106068309	+
chr9	3001036	-	chr4	106200407	+
chr9	7223181	+	chr4	108767167	-
chr9	10148633	+	chr4	108767234	-
chr9	14166942	-	chr4	109006676	+
chr9	27703182	-	chr4	110926841	+
chr9	31570981	+	chr4	121927156	-
chr9	33524829	-	chr4	121931257	+
chr9	71065996	+	chr4	123769565	-
chr9	72771381	-	chr4	131235267	-
chr9	74275304	+	chr4	140110419	-
chr9	77989979	+	chr4	140578390	+
chr9	80149809	-	chr4	141071337	+
chr9	81631262	-	chr4	141230873	-
chr9	93712052	+	chr4	141788091	-
chr9	94603765	-	chr4	143257040	+
chr9	96694384	-	chr4	147379700	-
chr9	100862402	-	chr4	154077553	-
chr9	105106354	+	chr4	154164463	-
chr9	107969000	+	chr4	154170225	-
chr9	118058416	-	chr4	154266599	+
chr9	121122838	+	chr4	156958797	+
chr9	124479181	-	chr4	174255178	+
chr9	125667866	+	chr4	175345057	-
chr9	126968462	-	chr4	184426791	+
chr9	132024750	-	chr4	185338676	-
chr9	132086493	+	chr4	186265428	+
chr9	132199614	-	chr4	186422654	-
chr9	132998804	-	chr5	7873322	+
chr9	136738852	-	chr5	18746018	-
chr9	138197129	-	chr5	39160000	-
chr9	139118581	-	chr5	53613780	+
chr9	140503152	+	chr5	54279516	+
chr9	140919077	-	chr5	57985082	+
chr9	16510524	+	chr5	81806668	+
chr9	18441545	+	chr5	95809403	-
chr9	71282645	-	chr5	96146812	-
chr9	77912213	-	chr5	100116219	-
chr9	77989978	+	chr5	110573228	-
chr9	82572229	-	chr5	118733370	+
chr9	89453937	+	chr5	130601259	-
chr9	92507382	+	chr5	132913889	-
chr9	96694384	-	chr5	133436411	-
chr9	98791192	-	chr5	138472131	+
chr9	122738495	-	chr5	149597796	-
chr9	123025378	+	chr5	156594477	+
chr9	139118581	-	chr5	164433510	+
chr9	140503152	+	chr5	1334966	+
chrUn_gl000220	120605	+	chr5	3532124	-
chrUn_gl000220	124232	+	chr5	35479751	-
chrUn_gl000220	134624	-	chr5	36945899	+
chrX	45927249	-	chr5	37537505	+
chrX	78351097	-	chr5	39204109	-
chrX	102974188	-	chr5	50007589	+
chrX	137900492	+	chr5	60645673	-
chrX	138444410	-	chr5	61563741	-
chrX	150213316	-	chr5	74408163	+
chrX	8298712	+	chr5	96045523	+
chrX	11880226	+	chr5	96139882	+
chrX	11917878	-	chr5	131764195	-
chrX	33914568	-	chr5	133453707	+
chrX	37669979	+	chr5	133706657	+
chrX	45927249	-	chr5	137131772	+
chrX	74727179	-	chr5	138472131	+
chrX	76437718	+	chr5	142363898	+
chrX	99766592	+	chr5	148865700	+
chrX	102974188	-	chr5	156734494	-
chrX	105591060	+	chr5	180002058	+
chrX	109354521	-	chr5	2267693	+
chrX	110472525	-	chr5	8980809	-
chrX	112668821	-	chr5	20031141	-
chrX	129464982	-	chr5	28793835	-
chrX	137568879	-	chr5	38662898	-
chrX	138444410	-	chr5	40383402	+
chrX	28600742	-	chr5	50039232	+
chrX	37669979	+	chr5	53178449	-
chrX	44635238	+	chr5	55152054	+
chrX	70856510	-	chr5	56141709	-
chrX	75368934	-	chr5	56499952	-
chrX	76239987	-	chr5	61603770	+
chrX	79078946	-	chr5	64599892	+
chrX	79698582	-	chr5	65015639	-
chrX	105591060	+	chr5	65265815	+
chrX	106871689	-	chr5	73981566	+
chrX	118816780	-	chr5	74356280	+
chrX	120819019	+	chr5	74771027	-
chrX	121826441	-	chr5	75843437	-
chrX	150249050	-	chr5	79564874	+
chrY	9762421	+	chr5	80300076	+
chrY	22961698	+	chr5	81070796	+
			chr5	86478532	+
			chr5	90610246	-
			chr5	90675594	+
			chr5	95159991	-
			chr5	95809404	-
			chr5	100159700	+
			chr5	102455655	+
			chr5	110473007	+
			chr5	118833805	-
			chr5	121824281	+
			chr5	122885544	-
			chr5	123668139	+
			chr5	128431438	+
			chr5	132148762	+
			chr5	132858055	-
			chr5	138472131	+
			chr5	140373827	-
			chr5	141538369	-
			chr5	141772932	+
			chr5	142268183	-
			chr5	142385373	+
			chr5	151038056	+
			chr5	156536193	-
			chr5	156594482	-
			chr5	156642411	-
			chr5	158691438	-
			chr5	162888307	-
			chr5	169706185	-
			chr5	171434387	+
			chr5	173318411	+
			chr6	3088610	-
			chr6	18713650	+
			chr6	25036404	+
			chr6	25138103	-
			chr6	25405464	-
			chr6	26252304	-
			chr6	26537481	+
			chr6	31062493	+
			chr6	32834541	-
			chr6	32977331	-
			chr6	33285984	-
			chr6	33678909	-
			chr6	36093420	+
			chr6	41755599	+
			chr6	42633425	-
			chr6	43400225	+
			chr6	53167641	+
			chr6	53412495	+
			chr6	63996035	-
			chr6	71377004	-
			chr6	90994108	-
			chr6	91004575	-
			chr6	109344498	-
			chr6	110515318	-
			chr6	111805635	-
			chr6	112102328	+
			chr6	116674613	-
			chr6	119131671	+
			chr6	126194128	-
			chr6	128061041	-
			chr6	128064854	-
			chr6	128255666	-
			chr6	134242286	-
			chr6	138271585	-
			chr6	149657410	-
			chr6	149670925	-
			chr6	159271731	+
			chr6	163997998	-
			chr6	167039351	+
			chr6	291524	+
			chr6	4805238	-
			chr6	18262992	-
			chr6	26158071	+
			chr6	31705824	-
			chr6	33516155	-
			chr6	35581463	+
			chr6	35587097	-
			chr6	35637690	-
			chr6	36831239	+
			chr6	41907599	-
			chr6	44187882	+
			chr6	76733397	-
			chr6	80408123	-
			chr6	106642779	+
			chr6	107979827	-
			chr6	108037367	-
			chr6	108887407	+
			chr6	111618829	+
			chr6	112192413	+
			chr6	112305183	+
			chr6	116040327	+
			chr6	119224053	+
			chr6	128631244	+
			chr6	139497474	-
			chr6	139602441	-
			chr6	149462062	+
			chr6	149644843	-
			chr6	149697130	-
			chr6	149810347	-
			chr6	158686807	+
			chr6	2355403	+
			chr6	3740694	+
			chr6	3860049	+
			chr6	5600891	-
			chr6	9549550	-
			chr6	15330383	+
			chr6	15454570	-
			chr6	17704612	+
			chr6	20320075	+
			chr6	20534923	-
			chr6	24929906	+
			chr6	24935740	+
			chr6	25366915	-
			chr6	25370085	+
			chr6	25370263	+
			chr6	25405298	-
			chr6	26173114	-
			chr6	26173173	-
			chr6	26285136	-
			chr6	26555259	-
			chr6	28220288	+
			chr6	28912299	-
			chr6	28971753	-
			chr6	29617278	+
			chr6	35559445	-
			chr6	35645934	-
			chr6	41312946	+
			chr6	41978685	-
			chr6	42336150	+
			chr6	43400226	+
			chr6	45161909	+
			chr6	51180286	+
			chr6	52242242	+
			chr6	53201163	-
			chr6	56716805	+
			chr6	56975366	+
			chr6	57038034	-
			chr6	82470518	+
			chr6	87797880	-
			chr6	90791425	+
			chr6	90806999	-
			chr6	90836705	-
			chr6	90932677	+
			chr6	91075082	+
			chr6	99841503	+
			chr6	106973429	-
			chr6	108052503	+
			chr6	108188335	+
			chr6	108188461	+
			chr6	112159379	-
			chr6	112164490	-
			chr6	116040327	+
			chr6	118778474	-
			chr6	119224054	+
			chr6	122364631	-
			chr6	128255666	-
			chr6	128631246	+
			chr6	133110727	-
			chr6	135338057	+
			chr6	135531597	+
			chr6	136842953	-
			chr6	138248826	-
			chr6	139659388	+
			chr6	143163942	+
			chr6	148200879	+
			chr6	149484936	+
			chr6	149556479	-
			chr6	149640676	-
			chr6	154564282	+
			chr6	157231551	-
			chr6	163833867	-
			chr7	903568	-
			chr7	28172008	-
			chr7	30517447	+
			chr7	44646959	+
			chr7	76837982	+
			chr7	91897615	-
			chr7	92762776	-
			chr7	100472226	-
			chr7	106966457	-
			chr7	113926425	-
			chr7	114565432	+
			chr7	115593557	+
			chr7	130697153	+
			chr7	131013501	-
			chr7	142495763	-
			chr7	150211950	+
			chr7	150358953	+
			chr7	151288040	+
			chr7	157270963	-
			chr7	158588318	-
			chr7	158588350	-
			chr7	3608282	-
			chr7	6142710	+
			chr7	7368947	-
			chr7	15291469	+
			chr7	17301224	+
			chr7	21394390	-
			chr7	26196228	+
			chr7	27938700	-
			chr7	37071945	-
			chr7	37071946	-
			chr7	48013130	-
			chr7	51777524	+
			chr7	56151139	+
			chr7	69138363	-
			chr7	91569763	+
			chr7	92748046	-
			chr7	99363775	+
			chr7	110739357	+
			chr7	111657317	-
			chr7	113926425	-
			chr7	124998475	-
			chr7	130538717	-
			chr7	149232108	-
			chr7	150261765	-
			chr7	150755872	-
			chr7	151188379	-
			chr7	151288040	+
			chr7	872571	-
			chr7	3151789	+
			chr7	6745424	+
			chr7	7408680	-
			chr7	8216977	+
			chr7	17397898	-
			chr7	17810499	-
			chr7	18390147	+
			chr7	20187005	+
			chr7	22862644	-
			chr7	24415988	-
			chr7	26239199	+
			chr7	30362063	+
			chr7	31391409	-
			chr7	33230122	+
			chr7	36602196	-
			chr7	43612075	+
			chr7	43760504	+
			chr7	44952272	-
			chr7	51437682	-
			chr7	66204914	+
			chr7	82649170	+
			chr7	85405972	+
			chr7	85901768	-
			chr7	86782552	+
			chr7	86959686	+
			chr7	97044092	-
			chr7	97063434	-
			chr7	99148405	-
			chr7	103048341	-
			chr7	103835145	-
			chr7	104851558	+
			chr7	105711746	+
			chr7	106184028	+
			chr7	107909793	+
			chr7	110723412	-
			chr7	116503576	-
			chr7	116847960	-
			chr7	123963315	+
			chr7	126450370	+
			chr7	127554560	+
			chr7	129555911	+
			chr7	130062178	+
			chr7	130146939	+
			chr7	130682044	-
			chr7	134429157	-
			chr7	135092218	-
			chr7	135849804	+
			chr7	139453067	-
			chr7	141477087	+
			chr7	141477135	+
			chr7	142507976	+
			chr7	148852547	+
			chr7	150199967	+
			chr7	150328900	-
			chr7	150415467	+
			chr7	150423364	+
			chr7	150438123	-
			chr7	151069427	-
			chr7	151288039	+
			chr7	151466502	+
			chr7	154533277	-
			chr7	155496948	-
			chr7_gl000195_random	33057	-
			chr8	23215037	+
			chr8	29956642	-
			chr8	30015369	-
			chr8	33369972	+
			chr8	41999436	-
			chr8	53753924	+
			chr8	57271350	+
			chr8	66214709	+
			chr8	66864370	-
			chr8	74206066	+
			chr8	91640247	-
			chr8	95637789	-
			chr8	99058283	-
			chr8	100546885	+
			chr8	109257826	+
			chr8	125311690	+
			chr8	23019607	+
			chr8	33369970	+
			chr8	41999436	-
			chr8	52816081	-
			chr8	57271349	+
			chr8	66214710	+
			chr8	75226408	+
			chr8	81082941	+
			chr8	91640245	-
			chr8	121814740	-
			chr8	129785141	+
			chr8	130698281	+
			chr8	133984115	-
			chr8	1439726	+
			chr8	5349909	+
			chr8	8201181	-
			chr8	11048042	+
			chr8	19339432	+
			chr8	19339459	+
			chr8	21951116	-
			chr8	28132659	+
			chr8	29537657	+
			chr8	33369972	+
			chr8	50023365	+
			chr8	52026094	-
			chr8	52810380	-
			chr8	52816078	-
			chr8	54756282	+
			chr8	57271349	+
			chr8	59570698	-
			chr8	61839682	+
			chr8	66705340	-
			chr8	71278281	-
			chr8	82020674	+
			chr8	82021497	+
			chr8	82086247	+
			chr8	90847203	+
			chr8	91640247	-
			chr8	98600268	+
			chr8	101162461	+
			chr8	101224783	+
			chr8	114011198	-
			chr8	116735491	-
			chr8	119203763	-
			chr8	121744733	-
			chr8	124742072	+
			chr8	124742073	+
			chr8	124998009	-
			chr8	125022504	-
			chr8	126959629	-
			chr8	127009077	-
			chr8	131245264	+
			chr8	134530773	-
			chr8	142321864	-
			chr8	143737901	+
			chr9	21686340	+
			chr9	37671051	+
			chr9	73036654	-
			chr9	79009776	+
			chr9	100681245	-
			chr9	106121635	+
			chr9	107753454	-
			chr9	111546660	-
			chr9	118288297	-
			chr9	122893137	-
			chr9	123652969	+
			chr9	130007424	+
			chr9	5450245	+
			chr9	6001417	+
			chr9	31347677	-
			chr9	33297859	-
			chr9	34011159	-
			chr9	35237043	+
			chr9	71823283	+
			chr9	73036653	-
			chr9	73997005	-
			chr9	78562524	+
			chr9	79636110	-
			chr9	86535621	+
			chr9	89959150	+
			chr9	95055808	-
			chr9	95782894	-
			chr9	107802583	-
			chr9	107892287	+
			chr9	107981700	-
			chr9	115140929	-
			chr9	123637290	-
			chr9	123975856	+
			chr9	3527024	+
			chr9	4666075	-
			chr9	5195985	-
			chr9	5771204	-
			chr9	6001417	+
			chr9	19051053	+
			chr9	20242819	+
			chr9	21667859	-
			chr9	25646922	-
			chr9	26931713	-
			chr9	34011159	-
			chr9	72873157	-
			chr9	73026538	+
			chr9	78562526	+
			chr9	78640601	-
			chr9	79267917	-
			chr9	80092561	-
			chr9	85955622	-
			chr9	89959149	+
			chr9	98497776	+
			chr9	98639469	-
			chr9	101125615	+
			chr9	107981701	-
			chr9	120390960	-
			chr9	120486817	+
			chr9	123696405	+
			chr9	127242558	-
			chr9	127532503	+
			chr9	128409232	+
			chr9	128519141	+
			chr9	128655420	-
			chr9	128661129	-
			chr9	130830126	+
			chr9	132658486	-
			chr9	135620679	-
			chr9	136237774	-
			chr9	140023143	+
			chrX	12862295	-
			chrX	13093190	+
			chrX	13093196	-
			chrX	17880163	-
			chrX	41732989	-
			chrX	49092485	+
			chrX	78526057	+
			chrX	123151789	+
			chrX	9564256	+
			chrX	21965510	+
			chrX	35759155	-
			chrX	36186401	-
			chrX	39181821	-
			chrX	56424284	-
			chrX	62809482	+
			chrX	70752599	-
			chrX	77787809	+
			chrX	78621375	+
			chrX	123151788	+
			chrX	128918589	+
			chrX	136910427	-
			chrX	138387644	-
			chrX	9247315	+
			chrX	13010922	-
			chrX	13015618	-
			chrX	13104187	+
			chrX	13110756	+
			chrX	14100347	+
			chrX	15170185	-
			chrX	28355450	+
			chrX	30717859	+
			chrX	30848898	-
			chrX	30848914	-
			chrX	42806372	+
			chrX	64888409	-
			chrX	70735175	-
			chrX	78411886	+
			chrX	78421110	+
			chrX	78506670	+
			chrX	78516140	-
			chrX	84783336	+
			chrX	100674013	+
			chrX	109972896	-
			chrX	118820424	+
			chrX	123481796	+
			chrX	123531301	-
			chrX	128272932	+
			chrX	135774791	+
			chrX	141933664	-
			chrX	154279450	+
			chrY	15588941	-
			chrY	21660809	+
